# Supplementary material for: Constructing a Multiple Sclerosis Diagnosis Model Based on Microarray
Source: Front Neurol. 2022 Jan 20;12:721788. doi: 10.3389/fneur.2021.721788 (PMC8812326; doi:10.3389/fneur.2021.721788)
Supplement: Supplementary file 1 [file Data_Sheet_1.ZIP]

Archive with 1 entries (1 files):
- Supplementary material.xlsb
